# Supplementary material for: Distinct lung cancer subtypes associate to distinct drivers of tumor progression
Source: Oncotarget. 2018 Oct 30;9(85):35528–40. doi: 10.18632/oncotarget.26217 (PMC6238974; doi:10.18632/oncotarget.26217)
Supplement: Supplementary file 2 [file oncotarget-09-35528-s002.xlsx]

## Sheet: Table S1A LUSC diagnostic
	Table S1A. NSCLC and breast cancer prognostic determination through the KMPlot database - Squamous cell carcinoma associated genes.
						LUAD*										LUSC											NSCLC – all cases													Breast cancer
	TP63																																			TP63
	PERP																																			PERP
	KRT6A																																			KRT6A
	SERPIN B5																																			SERPIN B5
	COL7A1																																			COL7A1
	DSG3																																			DSG3
	SERPINB13 oligo a																																			SERPINB13 oligo a
	SERPINB13 oligo b																																			SERPINB13 oligo b
	TRIM29 oligo a																																			TRIM29 oligo a
	TRIM29 oligo b																																			TRIM29 oligo b
	FGFBP1																																			FGFBP1
	GLUT1 SLC2A1																																			GLUT1 SLC2A1
	SFTA2																																			SFTA2
	MRP5																																			MRP5
	SFN (YWHAS)																																			SFN (YWHAS)
	TMPRSS11D																																			TMPRSS11D
	FOXE1																																			FOXE1
	GRHL3																																			GRHL3
	PTHLH																																			PTHLH
	S100A1																																			S100A1
	DLX5																																			DLX5
	ST6GALNAC2																																			ST6GALNAC2
	GLYPICAN (GPC1)																																			GLYPICAN (GPC1)
	RPTPB																																			RPTPB
	JAG1																																			JAG1
	*: LUAD: lung adenocarcinoma; LUSC: lung squamous-cell cancer; NSCLC: non-small cell lung cancer.
	Survival data and continuous expression variables were utilized to obtain Kaplan-Meier curve for overall survival, by fitting a Cox proportional hazards model.
	Hazard ratio (HR), confidence intervals and log rank P values were computed correspondingly.
	Black lines: patient subgroups with low expression values of the indicated markers.
	Red lines: patient subgroups with high expression values of the indicated markers.

## Sheet: Table S1B LUAD diagnostic
	Table S1B.NSCLC and breast cancer prognostic determination through the KMPlot database - Adenocarcinoma associated genes.
						LUAD*										LUSC											NSCLC – all cases														Breast cancer
																																					CLDN3
	CLDN3
	TMEM125																																				TMEM125
	TTF1																																				TTF1
	TASK-2																																				TASK-2
	TMC5																																				TMC5
	CGN																																				CGN
	ACSL5																																				ACSL5
	TESC																																				TESC
	FOLR1																																				FOLR1
	QSOX1																																				QSOX1
	KRT7																																				KRT7
	SFTA3																																				SFTA3
	CEACAM6																																				CEACAM6
	ATP11A																																				ATP11A
	PLEKHA6																																				PLEKHA6
	*: LUAD: lung adenocarcinoma; LUSC: lung squamous-cell cancer; NSCLC: non-small cell lung cancer.
	Survival data and continuous expression variables were utilized to obtain Kaplan-Meier curve for overall survival, by fitting a Cox proportional hazards model.
	Hazard ratio (HR), confidence intervals and log rank P values were computed correspondingly.
	Black lines: patient subgroups with low expression values of the indicated markers.
	Red lines: patient subgroups with high expression values of the indicated markers.

## Sheet: Table S1C pathway-based class.
	Table S1C. NSCLC and breast cancer prognostic determination through the KMPlot database - pathway-based classification §.
						LUAD*										LUSC											NSCLC – all cases														Breast cancer
	Cell cycle:
	GSK3B																																				GSK3B
	ATR																																				ATR
	CDK2																																				CDK2
	CSPG6 (SMC3)																																				CSPG6 (SMC3)
	PLK1																																				PLK1
	DNA replication
	RFC2																																				RFC2
	PRIM2																																				PRIM2
	CDC54 MCM4																																				CDC54 MCM4
	MCM5																																				MCM5
	Spliceosome
	UBOX4 (PRP19)																																				UBOX4 (PRP19)
	Adherent Junctions
	IGF1R																																				IGF1R
	TGFBR2																																				TGFBR2
	CTNND1																																				CTNND1
	tight junction
	CASK																																				CASK
	MPP5																																				MPP5
	§ Liu J, Yang XY, and Shi WJ (2014). Identifying differentially expressed genes and pathways in two types of non–small cell lung cancer: adenocarcinoma and squamous cell carcinoma. Genet Mol Res 13, 95–102
	*: LUAD: lung adenocarcinoma; LUSC: lung squamous-cell cancer; NSCLC: non-small cell lung cancer.
	Survival data and continuous expression variables were utilized to obtain Kaplan-Meier curve for overall survival, by fitting a Cox proportional hazards model.
	Hazard ratio (HR), confidence intervals and log rank P values were computed correspondingly.
	Black lines: patient subgroups with low expression values of the indicated markers.
	Red lines: patient subgroups with high expression values of the indicated markers.

## Sheet: Table S1D No subtype related
	Table S1D. NSCLC and breast cancer prognostic determination through the KMPlot database - No cancer cell type associated genes §.
						LUAD*										LUSC											NSCLC – all cases													Breast cancer
	CTGF																																				CTGF
	E2F																																				E2F
	PDGFB																																				PDGFB
	§ Daraselia N, et al. (2012). Molecular signature and pathway analysis of human primary squamous and adenocarcinoma lung cancers. Am J Cancer Res 2, 93–103.
	*: LUAD: lung adenocarcinoma; LUSC: lung squamous-cell cancer; NSCLC: non-small cell lung cancer.
	Survival data and continuous expression variables were utilized to obtain Kaplan-Meier curve for overall survival, by fitting a Cox proportional hazards model.
	Hazard ratio (HR), confidence intervals and log rank P values were computed correspondingly.
	Black lines: patient subgroups with low expression values of the indicated markers.
	Red lines: patient subgroups with high expression values of the indicated markers.

## Sheet: probes
	Gene and probe list
	Overexpressed in LUSC
	Gene Id	Symbol
	205595_at	DSG3
	216257_at	SERPINB13
	203797_at	VSNL1
	202504_at	TRIM29
	211001_at	TRIM29
	208836_at	ATP1B3
	209351_at	KRT14
	217744_s_at	PERP
	205157_s_at	KRT17
	212236_x_at	KRT17
	214580_x_at	KRT6D
	201820_at	KRT5A
	217312_s_at	COL7A1
	205014_at	FGFBP1
	201249_at	SLC2A1
	244056_at	SFTA2
	213992_at	COL4A6
	209380_s_at	EST277145
	33322_i_at	SFN
	207602_at	TMPRSS11D
	206912_at	FOXE1
	213139_at	SNAI2
	232116_at	GRHL3
	227204_at	PARD6G
	210355_at	PTHLH
	228038_at	SOX2
	205334_at	S100A1
	217528_at	CLCA2
	213707_s_at	DLX5
	204542_at	ST6GALNAC2
	202756_s_at	GPC1
	204469_at	PTPRZ1
	216268_s_at	JAG1
	204971_at	CSTA
	Overexpressed in LUAD
	Gene Id	Symbol
	225822_at	TMEM125
	211024_s_at	TTF-1
	203954_x_at	CLDN3
	219615_s_at	KCNK5
	219580_s_at	TMC5
	223233_s_at	CGN
	218322_s_at	ACS2
	218872_at	TESC
	204437_s_at	FOLR1
	228806_at	RORC
	201482_at	QSOX1
	209016_s_at	KRT7
	228979_at	SFTA3
	211657_at	CEACAM6
	230875_s_at	ATP11A
	229245_at	PLEKHA6
	No subtype related
	Gene Id	Symbol
	209101_at	CTGF
	205463_s_at	PDGFA
	216867_s_at	PDGFA
	216055_at	PDGFB
	216061_x_at	PDGFB
	217112_at	PDGFB
	204947_at	E2F1
	228361_at	E2F2
	207042_at	E2F2
	203693_s_at	E2F3
	202248_at	E2F4
	211195_s_at	TP63
	226191_at	GSK3B
	209903_s_at	ATR
	203625_x_at	SKP2
	204252_at	CDK2
	209259_s_at	CSPG6
	202240_at	PLK1
	201700_at	CCND3
	203696_s_at	RFC2
	1554884_at	PRIM2
	222036_s_at	CDC54
	216237_s_at	MCM5
	203103_s_at	UBOX4
	204252_at	CDK2
	204317_at	GTSE-1
	209903_s_at	ATR
	225330_at	IGF1R
	208944_at	TGFBR2
	208407_s_at	CTNND1
	227156_at	CASK
	226092_at	MPP5
