# Supplementary material for: Distinct lung cancer subtypes associate to distinct drivers of tumor progression
Source: Oncotarget. 2018 Oct 30;9(85):35528–40. doi: 10.18632/oncotarget.26217 (PMC6238974; doi:10.18632/oncotarget.26217)
Supplement: Supplementary file 3 [file oncotarget-09-35528-s003.xlsx]

## Sheet: Table S2A LUSC diagnosis
	Table S2A. NSCLC prognostic determination obtained by TCGA RNA-seq data - Squamous cell carcinoma associated genes.
						LUAD*										LUSC											NSCLC – all cases
	ATP1B3
	KRT14
	PERP
	KRT17
	KRT6A
	SERPIN B5
	COL7A1
	DSG3
	SERPINB13
	HPCAL3
	TRIM29
	FGFBP1
	GLUT1 SLC2A1
	COL4A6
	MRP5
	SFN (YWHAS)
	TMPRSS11D
	FOXE1
	SNAI2/SLUG
	PARD6G
	SOX2
	CLCA2
	RPTPB
	STF1
	KRT5A
	*: LUAD: lung adenocarcinoma; LUSC: lung squamous-cell cancer; NSCLC: non-small cell lung cancer.
	Kaplan-Meier curves result from analysis of correlation between mRNA expression level and patient survival, using best separation. Cyan curve: patient subgroups with low expression values of the indicated markers. Magenta curve: patient subgroups with high expression values of the indicated markers. Below each Kaplan-Meier plot, corresponding expression cutoff, 5-year survival for patients with h…

## Sheet: Table S2B LUAD diagnosis
	Table S2B. NSCLC prognostic determination obtained by TCGA RNA-seq data - Adenocarcinoma associated genes.
						LUAD*										LUSC											NSCLC – all cases
	TMC5
	CGN
	ACSL5
	KRT7
	SFTA3
	ATP11A
	*: LUAD: lung adenocarcinoma; LUSC: lung squamous-cell cancer; NSCLC: non-small cell lung cancer.
	Kaplan-Meier curves result from analysis of correlation between mRNA expression level and patient survival, using best separation. Cyan curve: patient subgroups with low expression values of the indicated markers. Magenta curve: patient subgroups with high expression values of the indicated markers. Below each Kaplan-Meier plot, corresponding expression cutoff, 5-year survival for patients with h…

## Sheet: Table S2C pathway-based classif
	Table S2C. NSCLC prognostic determination obtained by TCGA RNA-seq data - pathway-based classification§.
						LUAD*										LUSC											NSCLC – all cases
	SKP2
	CDK2
	PLK1
	CCND3
	DNA replication
	RFC2
	PRIM2
	CDC54 MCM4
	MCM5
	p53 signaling
	GTSE1
	Adherent Junction
	TGFBR2
	CTNND1
	Tight Junction
	CASK
	MPP5
	§ Liu J, Yang XY, and Shi WJ (2014). Identifying differentially expressed genes and pathways in two types of non–small cell lung cancer: adenocarcinoma and squamous cell carcinoma. Genet Mol Res 13, 95–102
	*: LUAD: lung adenocarcinoma; LUSC: lung squamous-cell cancer; NSCLC: non-small cell lung cancer.
	Kaplan-Meier curves result from analysis of correlation between mRNA expression level and patient survival, using best separation. Cyan curve: patient subgroups with low expression values of the indicated markers. Magenta curve: patient subgroups with high expression values of the indicated markers. Below each Kaplan-Meier plot, corresponding expression cutoff, 5-year survival for patients with h…

## Sheet: Table S2D No subtype related
	Table S2D NSCLC prognostic determination obtained by TCGA RNA-seq data - no subtype related §.
						LUAD*										LUSC											NSCLC – all cases
	E2F
	PDGFA
	PDGFB
	§ Daraselia N, et al. (2012). Molecular signature and pathway analysis of human primary squamous and adenocarcinoma lung cancers. Am J Cancer Res 2, 93–103.
	*: LUAD: lung adenocarcinoma; LUSC: lung squamous-cell cancer; NSCLC: non-small cell lung cancer.
	Kaplan-Meier curves result from analysis of correlation between mRNA expression level and patient survival, using best separation. Cyan curve: patient subgroups with low expression values of the indicated markers. Magenta curve: patient subgroups with high expression values of the indicated markers. Below each Kaplan-Meier plot, corresponding expression cutoff, 5-year survival for patients with h…
