# Supplementary material for: Distinct lung cancer subtypes associate to distinct drivers of tumor progression
Source: Oncotarget. 2018 Oct 30;9(85):35528–40. doi: 10.18632/oncotarget.26217 (PMC6238974; doi:10.18632/oncotarget.26217)
Supplement: Supplementary file 4 [file oncotarget-09-35528-s004.xlsx]

## Sheet: Table S3A squamous diagnosis
	Table S3A.NSCLC prognostic determination - Scatter plots - Squamous cell carcinoma associated genes.
						LUAD*										LUSC											NSCLC – all cases
	ATP1B3
	KRT14
	PERP
	KRT17
	KRT6A
	SERPIN B5
	COL7A1
	DSG3
	SERPINB13
	HPCAL3
	TRIM29
	FGFBP1
	GLUT1 SLC2A1
	SFTA1
	COL4A6
	MRP5
	SFN (YWHAS)
	TMPRSS11D
	FOXE1
	SNAI2/SLUG
	GRHL3
	PARD6G
	PTHLH
	SOX2
	S100A1
	CLCA2
	DLX5
	ST6GALNAC2
	GLYPICAN (GPC1)
	RPTPB
	JAG1
	STF1
	KRT5A
	*: LUAD: lung adenocarcinoma; LUSC: lung squamous-cell cancer; NSCLC: non-small cell lung cancer.
	The Scatter plots show the clinical status for all individuals.
	X axis: expression levels (FPKM) of the investigated gene at the time of diagnosis; Y axis: survival years after diagnosis (living years).
	Blue dots: living patients.
	Red dots: deceased patients.

## Sheet: Table S3B adenoca diagnosis
	Table S3B. NSCLC prognostic determination - Scatter plots - Adenocarcinoma associated genes.
						LUAD*										LUSC											NSCLC – all cases
	TMEM125
	TTF1
	CLDN3
	TASK-2
	TMC5
	CGN
	ACSL5
	TESC
	FOLR1
	RORC
	QSOX1
	KRT7
	SFTA3
	CEACAM6
	ATP11A
	PLEKHA6
	*: LUAD: lung adenocarcinoma; LUSC: lung squamous-cell cancer; NSCLC: non-small cell lung cancer.
	The Scatter plots show the clinical status for all individuals.
	X axis: expression levels (FPKM) of the investigated gene at the time of diagnosis; Y axis: survival years after diagnosis (living years).
	Blue dots: living patients.
	Red dots: deceased patients.

## Sheet: Table S3C pathway-based classif
	Table S3C. NSCLC prognostic determination - Scatter plots - pathway-based classification §.
						LUAD*										LUSC											NSCLC – all cases
	Cell cycle:
	GSK3B
	ATR
	SKP2
	CDK2
	CSPG6 (SMC3)
	PLK1
	CCND3
	DNA replication
	RFC2
	PRIM2
	CDC54 MCM4
	MCM5
	Spliceosome
	UBOX4 (PRP19)
	p53 signaling
	GTSE1
	Adherent Junction
	IGF1R
	TGFBR2
	CTNND1
	Tight Junction
	CASK
	MPP5
	§ Liu J, Yang XY, and Shi WJ (2014). Identifying differentially expressed genes and pathways in two types of non–small cell lung cancer: adenocarcinoma and squamous cell carcinoma. Genet Mol Res 13, 95–102
	*: LUAD: lung adenocarcinoma; LUSC: lung squamous-cell cancer; NSCLC: non-small cell lung cancer.
	The Scatter plots show the clinical status for all individuals.
	X axis: expression levels (FPKM) of the investigated gene at the time of diagnosis; Y axis: survival years after diagnosis (living years).
	Blue dots: living patients.
	Red dots: deceased patients.

## Sheet: Table S3D No subtype related
	Table S3D NSCLC prognostic determination - Scatter plots - no subtype related §.
						LUAD*										LUSC											NSCLC – all cases
	CTGF
	E2F
	PDGFA
	PDGFB
	§ Liu J, Yang XY, and Shi WJ (2014). Identifying differentially expressed genes and pathways in two types of non–small cell lung cancer: adenocarcinoma and squamous cell carcinoma. Genet Mol Res 13, 95–102
	*: LUAD: lung adenocarcinoma; LUSC: lung squamous-cell cancer; NSCLC: non-small cell lung cancer.
	The Scatter plots show the clinical status for all individuals.
	X axis: expression levels (FPKM) of the investigated gene at the time of diagnosis; Y axis: survival years after diagnosis (living years).
	Blue dots: living patients.
	Red dots: deceased patients.
