# Supplementary material for: Distinct lung cancer subtypes associate to distinct drivers of tumor progression
Source: Oncotarget. 2018 Oct 30;9(85):35528–40. doi: 10.18632/oncotarget.26217 (PMC6238974; doi:10.18632/oncotarget.26217)
Supplement: Supplementary file 5 [file oncotarget-09-35528-s005.xlsx]

## Sheet: Table S4A squamous diagnosis
	Table S4A. NSCLC prognostic determination - IHC analysis - Squamous cell carcinoma associated protein markers.
										LUAD*						LUSC
	ATP1B3
	KRT14
	PERP
	KRT17
	KRT6A
	SERPIN B5
	DSG3
	SERPINB13
	TRIM29
	FGFBP1
	GLUT1 SLC2A1
	SFN (YWHAS)
	TMPRSS11D
	SNAI2/SLUG
	PARD6G
	PTHLH
	SOX2
	S100A1
	CLCA2
	DLX5
	ST6GALNAC2
	GLYPICAN (GPC1)
	RPTPB
	JAG1
	STF1
	KRT5A
	*: LUAD: lung adenocarcinoma; LUSC: lung squamous-cell cancer; NSCLC: non-small cell lung cancer.
	IHC analysis for the indicated markers in representative examples of lung adenocarcinomas and squamous cell carcinomas.

## Sheet: Table S4B adenoca diagnosis
	Table S4B. NSCLC prognostic determination - IHC analysis - Adenocarcinoma associated protein markers.
											LUAD*								LUSC
	TTF1
	CLDN3
	TASK-2
	TMC5
	CGN
	ACSL5
	TESC
	QSOX1
	KRT7
	CEACAM6
	ATP11A
	PLEKHA6
	*: LUAD: lung adenocarcinoma; LUSC: lung squamous-cell cancer; NSCLC: non-small cell lung cancer.
	IHC analysis for the indicated markers in representative examples of lung adenocarcinomas and squamous cell carcinomas.

## Sheet: Table S4C pathway-based classif
	Table S4C. NSCLC prognostic determination - IHC analysis - pathway-based classification protein markers§.
									LUAD*							LUSC
	Cell cycle:
	GSK3B
	SKP2
	CDK2
	CSPG6 (SMC3)
	PLK1
	CCND3
	DNA replication
	RFC2
	CDC54 MCM4
	MCM5
	Spliceosome
	UBOX4 (PRP19)
	Adherent Junction
	IGF1R
	CTNND1
	Tight Junction
	CASK
	MPP5
	§ Liu J, Yang XY, and Shi WJ (2014). Identifying differentially expressed genes and pathways in two types of non–small cell lung cancer: adenocarcinoma and squamous cell carcinoma. Genet Mol Res 13, 95–102
	*: LUAD: lung adenocarcinoma; LUSC: lung squamous-cell cancer; NSCLC: non-small cell lung cancer.
	IHC analysis for the indicated markers in representative examples of lung adenocarcinomas and squamous cell carcinomas.

## Sheet: Table S4D No subtype related
	Table S4D NSCLC prognostic determination - IHC analysis - no subtype related protein markers §.
									LUAD*							LUSC
	CTGF
	E2F
	PDGFA
	PDGFB
	§ Daraselia N, et al. (2012). Molecular signature and pathway analysis of human primary squamous and adenocarcinoma lung cancers. Am J Cancer Res 2, 93–103.
	*: LUAD: lung adenocarcinoma; LUSC: lung squamous-cell cancer; NSCLC: non-small cell lung cancer.
	IHC analysis for the indicated markers in representative examples of lung adenocarcinomas and squamous cell carcinomas.
